# Supplementary material for: The efficacy and safety of different Janus kinase inhibitors as monotherapy in rheumatoid arthritis: A Bayesian network meta-analysis
Source: PLoS One. 2024 Jun 21;19(6):e0305621. doi: 10.1371/journal.pone.0305621 (PMC11192398; doi:10.1371/journal.pone.0305621)
Supplement: S3 File — (ZIP) [file pone.0305621.s007.zip]

Archive with 6 entries (6 files):
- S1 Fig. The results of the risk of bias evaluation..tif
- S1 File. PRISMA 2009 checklist.doc
- S1 Table. Study characteristics..docx
- S2 Fig. Funnel Plots..tif
- S2 File. Relevant code..docx
- S3 Fig. Sensitivity Analyses..tif
